# Supplementary material for: Projected Effects of Climate Change on Species Range of Pantala flavescens, a Wandering Glider Dragonfly
Source: Biology (Basel). 2023 Jan 31;12(2):226. doi: 10.3390/biology12020226 (PMC9953429; doi:10.3390/biology12020226)
Supplement: Supplementary file 1 [file biology-12-00226-s001.zip]

Archive with 1 entries (1 files):
- biology-2071102-Table S1.xls
