# Supplementary material for: Projected Effects of Climate Change on Species Range of Pantala flavescens, a Wandering Glider Dragonfly
Source: Biology (Basel). 2023 Jan 31;12(2):226. doi: 10.3390/biology12020226 (PMC9953429; doi:10.3390/biology12020226)
Supplement: Supplementary file 1 [file biology-12-00226-s001.zip › biology-2071102-Table S1.xls]

## Sheet: savedrecs
Publication Type	Authors	ORCIDs	Article Title	Source Title	Volume	Issue	Start Page	End Page	Article Number	DOI	Document Type	Publication Date	Publication Year	ISSN	eISSN	ISBN
J	Zhao, Yanru; Tong, Jin; Sun, Jiyu	sun, jiyu/0000-0001-7102-3996	Microstructure of the wings of dragonfly Pantala flavescens fabricius and finite element analysis of its mechanical property	OPTOELECTRONICS AND ADVANCED MATERIALS-RAPID COMMUNICATIONS	8	7-8	794	799			Article	JUL-AUG 2014	2014	1842-6573	2065-3824
J	Buczynski, Pawel; Buczynska, Edyta; Michalczuk, Wiaczeslaw	Buczyńska, Edyta/0000-0003-1305-2451; Buczynski, Pawel/0000-0003-4009-1755	From Southern Balkans to Western Russia: Do First Polish Records of Pantala flavescens (Fabricius, 1798) (Odonata: Libellulidae) Indicate a Migration Route?	JOURNAL OF THE ENTOMOLOGICAL RESEARCH SOCIETY	21		11	16			Article	2019	2019	1302-0250
J	David, Felix Joke; Herzog, Rebecca; Bielke, Arne; Bergjuergen, Nicole; Osigus, Hans-Jurgen; Hadrys, Heike		The first complete mitochondrial genome of the migratory dragonfly Pantala flavescens Fabricius, 1798 (Libellulidae: Odonata)	MITOCHONDRIAL DNA PART B-RESOURCES	6	3	808	810		10.1080/23802359.2021.1882914	Article	MAR 4 2021	2021		2380-2359
J	Buczynski, Pawel; Shapoval, Anatoly P.; Buczynska, Edyta	Buczyńska, Edyta/0000-0003-1305-2451; Buczynski, Pawel/0000-0003-4009-1755	Pantala flavescens at the coast of the Baltic Sea (Odonata: Libellulidae)	ODONATOLOGICA	43	1-2	3	11			Article	JUN 1 2014	2014	0375-0183
J	Su, G. T.; Dudley, R.; Pan, T. Y.; Zheng, M. Z.; Peng, L. S.; Li, Q. S.		Maximum Aerodynamic Force Production by the Wandering Glider Dragonfly (Pantala Flavescens, Libellulidae)	INTEGRATIVE AND COMPARATIVE BIOLOGY	60		E227	E227			Meeting Abstract	MAR 2020	2020	1540-7063	1557-7023
J	Karraker, Nancy E.		Are toad tadpoles unpalatable: evidence from the behaviour of a predatory dragonfly in South China	AMPHIBIA-REPTILIA	32	3	413	418		10.1163/017353711X571892	Article	2011	2011	0173-5373
J	Vieira, Virgilio; Cordero-Rivera, Adolfo	Cordero-Rivera, Adolfo/0000-0002-5087-3550; Vieira, Virgilio/0000-0002-3638-1795	First record of Pantala flavescens from the Azores (Odonata: Libellulidae)	ODONATOLOGICA	44	1-2	1	9			Article	JUN 1 2015	2015	0375-0183
J	Cao, Lingzhen; Fu, Xiaowei; Wu, Kongming		Development of 10 microsatellite markers from Pantala flavescens and their applicability in studying genetics diversity	MOLECULAR BIOLOGY REPORTS	42	8	1275	1279		10.1007/s11033-015-3868-8	Article	AUG 2015	2015	0301-4851	1573-4978
J	Guenther, Andre		Successful breeding by Pantala flavescens in Germany (Odonata: Libellulidae)	ODONATOLOGICA	48	3-4	203	210		10.5281/zenodo.3539732	Article	DEC 2019	2019	0375-0183
J	Walia, G. K.; Kaur, H.; Kaur, J.		Karyotypic Variations in the Chromosome Complement of Pantala flavescens (Fabricius) of the Family Libellulidae (Anisoptera: Odonata)	CYTOLOGIA	76	3	301	307			Article	SEP 2011	2011	0011-4545
J	Troast, Daniel; Suhling, Frank; Jinguji, Hiroshi; Sahlen, Goran; Ware, Jessica	Suhling, Frank/0000-0003-2922-0261; Ware, Jessica/0000-0002-4066-7681	A Global Population Genetic Study of Pantala flavescens	PLOS ONE	11	3			e0148949	10.1371/journal.pone.0148949	Article	MAR 2 2016	2016	1932-6203
J	Piretta, Lorenza; Assandri, Giacomo	Assandri, Giacomo/0000-0001-5161-5353	First record of the migrant dragonfly Pantala flavescens for mainland Italy (Insecta: Odonata)	FRAGMENTA ENTOMOLOGICA	51	2	247	250		10.4081/fe.2019.376	Article	2019	2019	0429-288X	2284-4880
J	Buden, Donald W.		Pantala flavescens (Insecta: Odonata) Rides West Winds into Ngulu Atoll, Micronesia: Evidence of Seasonality and Wind-Assisted Dispersal	PACIFIC SCIENCE	64	1	141	143		10.2984/64.1.141	Article	JAN 2010	2010	0030-8870
S	Koyanagi, Takashi; Maoka, Takashi; Misawa, Norihiko	Misawa, Norihiko/0000-0003-1373-0769	Fecal Microflora from Dragonflies and Its Microorganisms Producing Carotenoids	CAROTENOIDS: BIOSYNTHETIC AND BIOFUNCTIONAL APPROACHES	1261		209	216		10.1007/978-981-15-7360-6_18	Article; Book Chapter	2021	2021	0065-2598	2214-8019	978-981-15-7360-6; 978-981-15-7359-0
J	Johansson, Frank; Hedstrom, Tobias Kollberg; Anderson, R. Charles; Divakaran, Prathapan K.; Kakkassery, Francy K.		Wing shape differences along a migration route of the long-distance migrant Globe Skimmer Dragonfly Pantala flavescens	JOURNAL OF TROPICAL ECOLOGY	38	1	17	24	PII S0266467421000444	10.1017/S0266467421000444	Article	JAN 2022	2022	0266-4674	1469-7831
J	Srygley, RB		Wind drift compensation in migrating dragonflies Pantala (Odonata : Libellulidae)	JOURNAL OF INSECT BEHAVIOR	16	2	217	232		10.1023/A:1023915802067	Article	MAR 2003	2003	0892-7553	1572-8889
J	Sparrow, David J.; De Knijf, Geert; Smith, Matt S.; Sparrow, Rosalyn; Michaelides, Mary; Konis, Dinos; Siedle, Klaus	De Knijf, Geert/0000-0002-7958-1420	The circumtropical Pantala flavescens is a regular visitor to Cyprus and reproducing on the island (Odonata: Libellulidae)	ODONATOLOGICA	49	3-4	289	312		10.5281/zenodo.4268553	Article	DEC 2020	2020	0375-0183
J	Buden, Donald W.		Dragonflies and Damselflies (Insecta: Odonata) of the Republic of the Marshall Islands	PACIFIC SCIENCE	72	3	373	387		10.2984/72.3.8	Article	JUL 2018	2018	0030-8870	1534-6188
J	Alvial, Ingrid; Veliz, David; Vargas, Hector; Esquivel, Carlos; Vila, Irma	Véliz, David/0000-0002-5768-9887	Lack of genetic structure in Pantala flavescens among Central and South American localities (Odonata: Libellulidae)	ODONATOLOGICA	46	1-2	67	82		10.5281/zenodo.572357	Article	JUN 2017	2017	0375-0183
J	Cao, Ling-zhen; Fu, Xiao-wei; Hu, Chao-xing; Wu, Kong-ming		Seasonal Migration of Pantala flavescens Across the Bohai Strait in Northern China	ENVIRONMENTAL ENTOMOLOGY	47	2	264	270		10.1093/ee/nvy017	Article	APR 2018	2018	0046-225X	1938-2936
J	Mogali, Santosh M.; Saidapur, Srinivas K.; Shanbhag, Bhagyashri A.	Mogali, Santosh M/0000-0001-7050-6021	Behavioral responses of tadpoles of Duttaphrynus melanostictus (Anura: Bufonidae) to cues of starved and fed dragonfly larvae	PHYLLOMEDUSA	19	1	93	98		10.11606/issn.2316-9079.v19i1p93-98	Article	JUN 2020	2020	1519-1397	2316-9079
J	Li, Xiu-Juan; Zhang, Zhi-Hui; Liang, Yun-Hong; Ren, Lu-Quan; Jie, Meng; Yang, Zhi-Gang		Antifatigue properties of dragonfly Pantala flavescens wings	MICROSCOPY RESEARCH AND TECHNIQUE	77	5	356	362		10.1002/jemt.22352	Article	MAY 2014	2014	1059-910X	1097-0029
J	Low, Van Lun; Norma-Rashid, Yusoff; Yusoff, Amri; Vinnie-Siow, Wei Yin; Prakash, Batah Kunalan; Tan, Tiong Kai; Noorhidayah, Mamat; Chen, Chee Dhang; Sofian-Azirun, Mohd	Low, Van Lun/0000-0002-4299-5339; Yusoff, Amri/0000-0002-4664-9601; Tan, Tiong Kai/0000-0003-0297-1727; MAMAT, NOORHIDAYAH/0000-0001-5353-790X; Norma-Rashid, Y/0000-0002-1450-1995	Pleistocene demographic expansion and high gene flow in the Globe Skimmer dragonfly Pantala flavescens Fabricius (Odonata: Libellulidae) in Peninsular Malaysia	ZOOLOGISCHER ANZEIGER	266		23	27		10.1016/j.jcz.2016.10.002	Article	2017	2017	0044-5231
J	Mogali, Santosh M.; Shanbhag, Bhagyashri A.; Saidapur, Srinivas K.		Predatory influence of dragonfly larvae and water scorpions on eggs and tadpoles of Indosylvirana temporalis (Anura: Ranidae)	PHYLLOMEDUSA	21	1	51	57		10.11606/issn.2316-9079.v21i1p51-57	Article	JUN 2022	2022	1519-1397	2316-9079
J	Cao, L. Z.; Yuan, Y. G.		Development of SSR markers based on the head transcriptome of Pantala flavescens (Fabricius, 1798) (Odonata: Libellulidae)	INTERNATIONAL JOURNAL OF ODONATOLOGY	21	3-4	221	227		10.1080/13887890.2018.1531066	Article	2018	2018	1388-7890	2159-6719
J	May, Michael L.		A critical overview of progress in studies of migration of dragonflies (Odonata: Anisoptera), with emphasis on North America	JOURNAL OF INSECT CONSERVATION	17	1	1	15		10.1007/s10841-012-9540-x	Review	FEB 2013	2013	1366-638X	1572-9753
J	Alvial, I. E.; Vargas, H. A.; Marinov, M.; Esquivel, C.; Araya, J.; Araya-Donoso, R.; Vila, I; Veliz, D.	Araya-Donoso, Raúl/0000-0002-4562-6061; Véliz, David/0000-0002-5768-9887	Isolation on a remote island: genetic and morphological differentiation of a cosmopolitan odonate	HEREDITY	122	6	893	905		10.1038/s41437-018-0165-z	Article	JUN 2019	2019	0018-067X	1365-2540
J	Landwer, Brett H. P.; Sites, Robert W.		Variability in larval character states used to distinguish between species of Pantala Hagen (Odonata : Libellulidae)	FLORIDA ENTOMOLOGIST	89	3	354	360		10.1653/0015-4040(2006)89[354:VILCSU]2.0.CO;2	Article	SEP 2006	2006	0015-4040
J	Fan, Xiao-Li; Lin, Zhi-Hua	Fan, Xiaoli/0000-0001-9131-8214	Vulnerability and behavioral responses of South Chinese anuran tadpoles to native dragonfly (Pantala flavescens) naiads and introduced western mosquitofish (Gambusia affinis)	JOURNAL OF FRESHWATER ECOLOGY	32	1	529	539		10.1080/02705060.2017.1354785	Article	2017	2017	0270-5060	2156-6941
J	Ichikawa, Yuta; Watanabe, Mamoru		The daily food intake of Pantala flavescens females from foraging swarms estimated by the faeces excreted (Odonata: Libellulidae)	ODONATOLOGICA	44	3	375	389			Article	DEC 1 2015	2015	0375-0183
J	Hobson, Keith A.; Anderson, R. Charles; Soto, David X.; Wassenaar, Leonard I.	Soto, David X./0000-0003-4210-293X; Wassenaar, Leonard/0000-0001-5532-0771	Isotopic Evidence That Dragonflies (Pantala flavescens) Migrating through the Maldives Come from the Northern Indian Subcontinent	PLOS ONE	7	12			e52594	10.1371/journal.pone.0052594	Article	DEC 20 2012	2012	1932-6203
J	Augustine, Bosomtwe; Eo, Jinu; Kim, Myung-Hyun; Kim, Min-Kyeong; Choi, Soon-Kun; Yeob, So-Jin; Bang, Jeong Hwan; Eric, Owusu Danquah		Effects of temperature and water management in rice fields on larval growth of Pantala flavescens (Odonata: Libellulidae)	Korean Journal of Environmental Biology	39	4	536	541			research-article	2021	2021	1226-9999
J	Ichikawa, Yuta; Yokoi, Tomoyuki; Watanabe, Mamoru		Thermal factors affecting egg development in the wandering glider dragonfly, Pantala flavescens (Odonata: Libellulidae)	APPLIED ENTOMOLOGY AND ZOOLOGY	52	1	89	95		10.1007/s13355-016-0457-9	Article	FEB 2017	2017	0003-6862	1347-605X
J	Ichikawa, Yuta; Watanabe, Mamoru		Changes in the Number of Eggs Loaded in Pantala flavescens Females with Age from Mass Flights (Odonata: Libellulidae)	ZOOLOGICAL SCIENCE	31	11	721	724		10.2108/zs140116	Article	NOV 2014	2014	0289-0003
J	Liu, Hangwei; Jiang, Fan; Wang, Sen; Wang, Hengchao; Wang, Anqi; Zhao, Hanbo; Xu, Dong; Yang, Boyuan; Fan, Wei	Fan, Wei/0000-0001-5036-8733; hangwei, liu/0000-0002-4931-1307; Jiang, Fan/0000-0003-1359-0970; xu, dong/0000-0001-6180-182X; Yang, Boyuan/0000-0001-7116-8167; Wang, Hengchao/0000-0002-8754-4195	Chromosome-level genome of the globe skimmer dragonfly (Pantala flavescens)	GIGASCIENCE	11				giac009	10.1093/gigascience/giac009	Article; Data Paper	2022	2022	2047-217X
J	Khan, Sami Ullah; Mehmood, Sardar Azhar; Ali, Hazrat; Waqas, Waqas; Rahbar, Bakht	Ali, Hazrat/0000-0002-6822-6925	The role of selected odonate nymphs in biological control of Culex quinquefasciatus larvae, and effect of glyphosate herbicide on their predatory performance	INTERNATIONAL JOURNAL OF TROPICAL INSECT SCIENCE	42	2	1859	1864		10.1007/s42690-021-00713-2	Article	APR 2022	2022	1742-7584	1742-7592
J	Yin, Caiping; Jin, Liping; Sun, Feifei; Xu, Xiao; Shao, Mingwei; Zhang, Yinglao	Zhang, Yinglao/0000-0001-7599-9400	Phytotoxic and Antifungal Metabolites from Curvularia crepinii QTYC-1 Isolated from the Gut of Pantala flavescens	MOLECULES	23	4			951	10.3390/molecules23040951	Article	APR 2018	2018	1420-3049
J	Ichikawa, Yuta; Watanabe, Mamoru		Daily egg production in Pantala flavescens in relation to food intake (Odonata: Libellulidae)	ODONATOLOGICA	45	1-2	107	116		10.5281/zenodo.50853	Article	JUN 2016	2016	0375-0183
J	Devaud, Manon; Lebouvier, Marc	LEBOUVIER, Marc/0000-0002-0852-789X	First record of Pantala flavescens (Anisoptera: Libellulidae) from the remote Amsterdam Island, southern Indian Ocean	POLAR BIOLOGY	42	5	1041	1046		10.1007/s00300-019-02479-3	Article	MAY 2019	2019	0722-4060	1432-2056
J	Zhao HongXiao; Yin YaJun; Zhong Zheng		Micro and nano structures and morphologies on the wing veins of dragonflies	CHINESE SCIENCE BULLETIN	55	19	1993	1995		10.1007/s11434-010-3253-x	Article	JUL 2010	2010	1001-6538
J	Hacet, Nurten; Aktac, Nihat		The odonata of Gokceada Island, Turkey: A biogeographical assessment	ENTOMOLOGICAL NEWS	117	4	357	368		10.3157/0013-872X(2006)117[357:TOOGIT]2.0.CO;2	Article	SEP-OCT 2006	2006	0013-872X
J	Zhao Yanru; Wang Dongsheng ; Tong Jin; Sun Jiyu		Nanomechanical Behaviour of the Membranous Wings of Dragonfly Pantala flavescens Fabricius	Journal of Bionics Engineering	13	3	386	394	1672-6529(2016)13:3<386:NBOTMW>2.0.TX;2-W		Article	2016	2016	1672-6529
J	Kosterin, OE	Kosterin, Oleg/0000-0001-5955-4057	Odonata of the Daurskiy State Nature Reserve area, Transbaikalia, Russia	ODONATOLOGICA	33	1	41	71			Article	MAR 1 2004	2004	0375-0183
J	Harms, Tyler M.; Kinkead, Karen E.; Dinsmore, Stephen J.		Evaluating the effects of landscape configuration on site occupancy and movement dynamics of odonates in Iowa	JOURNAL OF INSECT CONSERVATION	18	3	307	315		10.1007/s10841-014-9638-4	Article	JUN 2014	2014	1366-638X	1572-9753
J	Hobson, K. A.; Jinguji, H.; Ichikawa, Y.; Kusack, J. W.; Anderson, R. C.		Long-Distance Migration of the Globe Skimmer Dragonfly to Japan Revealed Using Stable Hydrogen (delta H-2) Isotopes (vol 50, pg 247, 2021)	ENVIRONMENTAL ENTOMOLOGY	50	2	504	504		10.1093/ee/nvab020	Correction	APR 2021	2021	0046-225X	1938-2936
J	Zhang Dazhi; Yang Guohui; Zheng Zhemin		Comparison of Cytochrome b Gene Sequences and Phylogenetic Analysis of Partial Libellulidae (Odonata. Anisoptera)	Journal of Ningxia University. Natural Science Edition	29	2	161	165	0253-2328(2008)29:2<161:JKBFZL>2.0.TX;2-#		Article	2008	2008	0253-2328
J	Zhao, Yanru; Wang, Dongsheng; Tong, Jin; Sun, Jiyu	sun, jiyu/0000-0001-7102-3996	Nanomechanical Behaviour of the Membranous Wings of Dragonfly Pantala flavescens Fabricius	JOURNAL OF BIONIC ENGINEERING	13	3	388	396		10.1016/S1672-6529(16)60312-8	Article	JUL 2016	2016	1672-6529	2543-2141
J	Liu, Chao; Du, Ruijuan; Li, Fadong; Sun, Jiyu	sun, jiyu/0000-0002-7056-0981	Bioinspiration of the vein structure of dragonfly wings on its flight characteristics	MICROSCOPY RESEARCH AND TECHNIQUE	85	3	829	839		10.1002/jemt.23952	Article	MAR 2022	2022	1059-910X	1097-0029
J	Li Jingmin; Han Demin; Fang Jie; Gu Chengbo		A study on fauna and diversity of Odonata in Yaoluoping Nature Reserve	Journal of Biology	30	5	73	76	2095-1736(2013)30:5<73:YLPJTM>2.0.TX;2-2		Article	2013	2013	2095-1736
J	Ishizawa, N.		Morphological variations in relation to maturation in Pantala flavescens (Fabricius) in central Japan (Anisoptera : Libellulidae)	ODONATOLOGICA	36	2	147	157			Article	JUN 1 2007	2007	0375-0183
J	Costa, Raquel M. G.; Ferro, Joseph L. S.; Farjalla, Vinicius F.	Farjalla, Vinicius/0000-0003-4084-5983; Costa, Raquel Mattos Goncalves/0000-0003-3458-3083	Disentangling the mechanisms related to the reduction of aquatic habitat size on predator-prey interactions	HYDROBIOLOGIA	849	5	1207	1219		10.1007/s10750-021-04781-w	Article	MAR 2022	2022	0018-8158	1573-5117
J	Pfeiler, Edward; Markow, Therese Ann		Population connectivity and genetic diversity in long-distance migrating insects: divergent patterns in representative butterflies and dragonflies	BIOLOGICAL JOURNAL OF THE LINNEAN SOCIETY	122	2	479	486		10.1093/biolinnean/blx074	Article	OCT 2017	2017	0024-4066	1095-8312
J	Shao, Ming-Wei; Lu, Yi-Hui; Miao, Shuang; Zhang, Yun; Chen, Ting-Ting; Zhang, Ying-Lao		Diversity, Bacterial Symbionts and Antibacterial Potential of Gut-Associated Fungi Isolated from the Pantala flavescens Larvae in China	PLOS ONE	10	7			e0134542	10.1371/journal.pone.0134542	Article	JUL 29 2015	2015	1932-6203
J	Hacet, N; Aktac, N		Considerations on the odonate fauna of Turkish Thrace, with some taxonomic notes	ODONATOLOGICA	33	3	253	270			Article	SEP 1 2004	2004	0375-0183
J	Jin, Liping; Zhang, Yun; Xu, Xiao; Xiao, Xiaohui; Zhang, Yinglao		Identification and phytotoxic activity of fungus QTYC-51 from the gut of Pantala flavescens larvae	Wei sheng wu xue bao = Acta microbiologica Sinica	56	12	1869	75			Journal Article	2016-Dec-04	2016	0001-6209
J	Rosario, Karyna; Marinov, Milen; Stainton, Daisy; Kraberger, Simona; Wiltshire, Elizabeth J.; Collings, David A.; Walters, Matthew; Martin, Darren P.; Breitbart, Mya; Varsani, Arvind	Breitbart, Mya/0000-0003-3210-2899; Kraberger, Simona/0000-0002-7037-9242; Collings, David/0000-0003-3863-5979; Walters, Matthew/0000-0001-9075-4217; Stainton, Daisy/0000-0002-7472-6029; Varsani, Arvind/0000-0003-4111-2415	Dragonfly cyclovirus, a novel single-stranded DNA virus discovered in dragonflies (Odonata: Anisoptera)	JOURNAL OF GENERAL VIROLOGY	92		1302	1308		10.1099/vir.0.030338-0	Article	JUN 2011	2011	0022-1317	1465-2099
J	Borisov, Sergey N.; Iakovlev, Ivan K.; Borisov, Alexey S.; Ganin, Mikhail Yu; Tiunov, Alexei, V	Tiunov, Alexei V./0000-0003-2400-3559; Sergey, Borisov/0000-0003-0892-6767; Borisov, Alexey/0000-0002-7211-3683; Ganin, Mikhail/0000-0003-0518-1181; Iakovlev, Ivan K/0000-0002-4639-3343	Seasonal Migrations of Pantala flavescens (Odonata: Libellulidae) in Middle Asia and Understanding of the Migration Model in the Afro-Asian Region Using Stable Isotopes of Hydrogen	INSECTS	11	12			890	10.3390/insects11120890	Article	DEC 2020	2020		2075-4450
J	Hobson, Keith A.; Jinguji, Hiroshi; Ichikawa, Yuta; Kusack, Jackson W.; Anderson, R. Charles	Kusack, Jackson W./0000-0003-2417-8527	Long-Distance Migration of the Globe Skimmer Dragonfly to Japan Revealed Using Stable Hydrogen (delta H-2) Isotopes	ENVIRONMENTAL ENTOMOLOGY	50	1	247	255		10.1093/ee/nvaa147	Article	FEB 2021	2021	0046-225X	1938-2936
J	Shao, Mingwei; Jin, Liping; Zhang, Yinglao		Phytotoxic metabolite from QTYC01, a fungus residing in the gut of Pantala flavescens larvae	Wei sheng wu xue bao = Acta microbiologica Sinica	56	9	1513	20			Journal Article	2016-Sep	2016	0001-6209
J	Kallapur, V L; George, C J		Alpha-Glycerophosphate dehydrogenase (insoluble) and lactic dehydrogenase activities in the skeletal muscles of two insects.	Archives internationales de physiologie et de biochimie	83	2	233	8		10.3109/13813457509081867	Journal Article	1975-May	1975	0003-9799
J	Mitchell, Forrest L.; Lasswell, James L.		Population Characteristics of the Dragonfly Pantala flavescens (F.) Colonizing Small Constructed Ponds	SOUTHWESTERN ENTOMOLOGIST	43	4	833	839		10.3958/059.043.0402	Article	DEC 2018	2018	0147-1724	2162-2647
J	Andrew, R. J.		MORTALITY DURING EMERGENCE OF PANTALA FLAVESCENS FABRICIUS IN CENTRAL INDIA (ANISOPTERA: LIBELLULIDAE)	ODONATOLOGICA	39	1	57	62			Article	MAR 1 2010	2010	0375-0183
J	Dumont, HJ; Haritonov, AY; Kosterin, OE; Malikova, EI; Popova, O	Popova, Olga Nikolaevna/0000-0002-2855-0536; Kosterin, Oleg/0000-0001-5955-4057; Malikova, Elena/0000-0001-8788-4088	A review of the Odonata of Kamchatka Peninsula, Russia	ODONATOLOGICA	34	2	131	153			Article	JUN 1 2005	2005	0375-0183
J	Gauci, Charles		First records of Trithemis kirbyi Selys, 1891 in the Maltese Islands (Odonata: Libellulidae)	FRAGMENTA ENTOMOLOGICA	53	2	423	426		10.13133/2284-4880/476	Article	2021	2021	0429-288X	2284-4880
J	Zhou Xianyong; Zhao Shengyuan; Chen Shaojian; Cai Bo; Tang Hairong; Wu Kongming		Diversity of airborne insects in Sansha City, Hainan Province	Chinese Journal of Applied Entomology	56	4	804	818	2095-1353(2019)56:4<804:HNSSSS>2.0.TX;2-N		Article	2019	2019	2095-1353
J	Kamarajan, Banu Pradheepa; Muthusamy, Ananthasubramanian	Kamarajan, Banu Pradheepa/0000-0001-9528-4250; Muthusamy, Ananthasubramanian/0000-0001-6984-7216	Survival strategy of Pseudomonas aeruginosa on the nanopillar topography of dragonfly (Pantala flavescens) wing	AMB EXPRESS	10	1			85	10.1186/s13568-020-01021-7	Article	MAY 6 2020	2020	2191-0855
J	Gao Qian; Zheng Mengzong; Li Zhiping; Li Qiushi		Experimental study on flight performance of dragonfly during climbing	Journal of Beijing University of Aeronautics and Astronautics	42	6	1271	1278	1001-5965(2016)42:6<1271:JTPSGC>2.0.TX;2-H		Article	2016	2016	1001-5965
J	Cordoba-Aguilar, A		Sperm ejection as a possible cryptic female choice mechanism in Odonata (Insecta)	PHYSIOLOGICAL ENTOMOLOGY	31	2	146	153		10.1111/j.1365-3032.2005.00498.x	Article	JUN 2006	2006	0307-6962	1365-3032
J	Wu, Gaoen; Tang, Shunlin; Han, Jialiang; Li, Chan; Liu, Lin; Xu, Xiaohang; Xu, Zhidong; Chen, Zhuo; Wang, Yajie; Qiu, Guangle	Xu, Xiaohang/0000-0001-7084-3132; Qiu, Guangle/0000-0002-1599-4795	Distributions of Total Mercury and Methylmercury in Dragonflies from a Large, Abandoned Mercury Mining Region in China	ARCHIVES OF ENVIRONMENTAL CONTAMINATION AND TOXICOLOGY	81	1	25	35		10.1007/s00244-021-00854-y	Article	JUL 2021	2021	0090-4341	1432-0703
J	Schenk, K; Suhling, F; Martens, A	Suhling, Frank/0000-0003-2922-0261	Egg distribution, mate-guarding intensity and offspring characteristics in dragonflies (Odonata)	ANIMAL BEHAVIOUR	68		599	606		10.1016/j.anbehav.2003.12.010	Article	SEP 2004	2004	0003-3472	1095-8282
J	Wang, Yunjie; Yin, Yajun; Zheng, Gangtie; Yao, Hongxiang		Driving mechanism of dragonfly's wing flapping pattern for liquid circulation inside wing	ANIMAL BIOLOGY	71	1	85	101		10.1163/15707563-bja10048	Article	2021	2021	1570-7555	1570-7563
J	Bakhshi, Yaser; Sadeghi, Saber	Sadeghi, Saber/0000-0002-3183-8979; Bakhshi, Yaser/0000-0001-7410-9824	Odonata fauna of Khuzestan province (Iran) with a note on an Oriental species Trithemis aurora (Burmeister, 1839) as a new record for the south-west of Iran	ZOOLOGY IN THE MIDDLE EAST	60	4	372	374		10.1080/09397140.2014.966522	Editorial Material	OCT 2 2014	2014	0939-7140	2326-2680
J	Hedlund, Johanna S. U.; Lv, Hua; Lehmann, Philipp; Hu, Gao; Anderson, R. Charles; Chapman, Jason W.		Unraveling the World's Longest Non-stop Migration: The Indian Ocean Crossing of the Globe Skimmer Dragonfly	FRONTIERS IN ECOLOGY AND EVOLUTION	9				698128	10.3389/fevo.2021.698128	Article	AUG 19 2021	2021	2296-701X
J	Sharma, Gaurav; Joshi, P.C.		Diversity of Odonata (Insecta) from Dholbaha Dam (Distt.Hoshiarpur) in Punjab Shivalik, India	Journal of Asia-Pacific Entomology	10	2	177	180			research-article	2007	2007	1226-8615
J	Zhang, Shuxiang; Sun, Feifei; Liu, Lijun; Bao, Liyun; Fang, Wei; Yin, Caiping; Zhang, Yinglao	Shuxiang, Zhang/0000-0002-9345-9106; Zhang, Yinglao/0000-0001-7599-9400	Dragonfly-Associated Trichoderma harzianum QTYC77 Is Not Only a Potential Biological Control Agent of Fusarium oxysporum f. sp. cucumerinum But Also a Source of New Antibacterial Agents	JOURNAL OF AGRICULTURAL AND FOOD CHEMISTRY	68	48	14161	14167		10.1021/acs.jafc.0c05760	Article	DEC 2 2020	2020	0021-8561	1520-5118
J	Cao, Ling-zhen; Wu, Kong-ming		Genetic Diversity and Demographic History of Globe Skimmers (Odonata: Libellulidae) in China Based on Microsatellite and Mitochondrial DNA Markers	SCIENTIFIC REPORTS	9				8619	10.1038/s41598-019-45123-0	Article	JUN 13 2019	2019	2045-2322
J	Feng, Hong-Qiang; Wu, Kong-Ming; Ni, Yun-Xia; Cheng, Deng-Fa; Guo, Yu-Yuan	Feng, Hongqiang/0000-0002-1171-248X	Nocturnal migration of dragonflies over the Bohai Sea in northern China	ECOLOGICAL ENTOMOLOGY	31	5	511	520		10.1111/j.1365-2311.2006.00813.x	Article	OCT 2006	2006	0307-6946	1365-2311
J	Wesner, Jeff Scott	Wesner, Jeff/0000-0001-6058-7972	Aquatic predation alters a terrestrial prey subsidy	ECOLOGY	91	5	1435	1444		10.1890/09-1532.1	Article	MAY 2010	2010	0012-9658	1939-9170
J	Baeumler, Fabian; Gorb, Stanislav N.; Buesse, Sebastian	Baumler, Fabian/0000-0001-5484-1671	Comparative morphology of the thorax musculature of adult Anisoptera (Insecta: Odonata): Functional aspects of the flight apparatus	ARTHROPOD STRUCTURE & DEVELOPMENT	47	4	430	441		10.1016/j.asd.2018.04.003	Article	JUL 2018	2018	1467-8039	1873-5495
J	Hefler, Csaba; Qiu, Huihe; Shyy, Wei	Qiu, Hui-he/0000-0002-2135-9771; Shyy, Wei/0000-0001-6670-5394	Aerodynamic characteristics along the wing span of a dragonfly Pantala flavescens	JOURNAL OF EXPERIMENTAL BIOLOGY	221	19			jeb171199	10.1242/jeb.171199	Article	OCT 2018	2018	0022-0949	1477-9145
J	Gao, Chun-Ying; Meng, Gui-Xian; Li, Xin; Wu, Ming; Liu, Yang; Li, Xiao-Yu; Zhao, Xin; Lee, Imshik; Feng, Xizeng	Lee, Imshik/0000-0002-0098-392X	Wettability of dragonfly wings: the structure detection and theoretical modeling	SURFACE AND INTERFACE ANALYSIS	45	2	650	655		10.1002/sia.5105	Article	FEB 2013	2013	0142-2421	1096-9918
J	Reece, Bryan A.; McIntyre, Nancy E.		ODONATA OF PLAYAS IN THE SOUTHERN HIGH PLAINS, TEXAS	SOUTHWESTERN NATURALIST	54	1	96	99		10.1894/JC-24.1	Article	MAR 2009	2009	0038-4909	1943-6262
J	Ilahi, I.; Yousafzai, A. M.; Attaullah, M.; Haq, T. Q.; Ali, H.; Rahim, A.; Sajad, M. A.; Najeeb, S.; Zaman, S.; Ullah, S.; Ahmad, A.; Begum, R.; Waqas; Bibi, H.; Hussain, S.; Ahmad, B.	Attaullah, Mohammad/0000-0003-3381-5698; Zaman, Shah/0000-0002-4649-0290; Ali, Hazrat/0000-0002-6822-6925; Haq, Taqweem Ul/0000-0002-3860-2424	THE ROLE OF ODONATE NYMPHS IN ECOFRIENDLY CONTROL OF MOSQUITOES AND SENSITIVITY OF ODONATE NYMPHS TO INORGANIC NUTRIENT POLLUTANTS	APPLIED ECOLOGY AND ENVIRONMENTAL RESEARCH	17	3	6171	6188		10.15666/aeer/1703_61716188	Article	2019	2019	1589-1623	1785-0037
C	Gutierrez, Pedro M., Jr.; Torres, Mark Anthony J.; Demayo, Cesar G.		Thin-Plate Spline (TPS) and Correlation Based on Distances CORIANDIS) Analyses as Tools for the analysis of Morphological Differences in Dragonfly Wings	ENVIRONMENTAL SCIENCE AND TECHNOLOGY, PT 2	6		375	379			Proceedings Paper	2011	2011	2010-4618		978-981-08-8861-9
J	Guo, Jianglong; Fu, Xiaowei; Zhao, Shengyuan; Shen, Xiujing; Wyckhuys, Kris A. G.; Wu, Kongming	Wyckhuys, Kris/0000-0003-0922-488X	Long-term shifts in abundance of (migratory) crop-feeding and beneficial insect species in northeastern Asia	JOURNAL OF PEST SCIENCE	93	2	583	594		10.1007/s10340-019-01191-9	Article	MAR 2020	2020	1612-4758	1612-4766
J	Martens, Andreas		Ecology of the dragonflies at the westernmost spot of Africa, the island of Santo Antao, Cape Verde (Odonata)	INTERNATIONAL JOURNAL OF ODONATOLOGY	13	2	241	254		10.1080/13887890.2010.9748377	Article	2010	2010	1388-7890
J	Samanmali, Chathurika; Udayanga, Lahiru; Ranathunge, Tharaka; Perera, Sandun J.; Hapugoda, Menaka; Weliwitiya, Chathura	Perera, Sandun J./0000-0002-4241-0062; Udayanga, N.W.B.A. Lahiru/0000-0002-5687-989X	Larvicidal Potential of Five Selected Dragonfly Nymphs in Sri Lanka over Aedes aegypti (Linnaeus) Larvae under Laboratory Settings	BIOMED RESEARCH INTERNATIONAL	2018				8759459	10.1155/2018/8759459	Article	2018	2018	2314-6133	2314-6141
J	Touchon, J. C.; Warkentin, K. M.	Warkentin, Karen/0000-0002-7804-800X	Fish and dragonfly nymph predators induce opposite shifts in color and morphology of tadpoles	OIKOS	117	4	634	640		10.1111/j.0030-1299.2008.16354.x	Article	APR 2008	2008	0030-1299	1600-0706
J	del Palacio, Alejandro; Diez, Fernando; Latini, Yanela	del Palacio, Alejadro/0000-0001-9808-0376	Odonata from La Pampa province, Argentina	ODONATOLOGICA	46	1-2	25	34		10.5281/zenodo.572354	Article	JUN 2017	2017	0375-0183
J	Manu, Martin K.; Ashiagbor, George; Seidu, Issah; Groen, Thomas; Gyimah, Thomas; Toxopeus, Bert	Ashiagbor, George/0000-0001-9215-9366; Groen, Thomas/0000-0001-6333-2553	Odonata as bioindicator for monitoring anthropogenic disturbance of Owabi wetland sanctuary, Ghana	AQUATIC INSECTS						10.1080/01650424.2022.2108844	Article; Early Access		2022	0165-0424	1744-4152
J	Andrew, R. J.; Patankar, N.		THE PROCESS OF MOULTING DURING FINAL EMERGENCE OF THE DRAGONFLY PANTALA FLAVESCENS (FABRICIUS) (ANISOPTERA: LIBELLULIDAE)	ODONATOLOGICA	39	2	141	148			Article	JUN 1 2010	2010	0375-0183
C	Singh, S.; Bal, J. S.; Sharma, D. R.; Kaur, H.		Current status of biological control agents of insect pests of Indian jujube (ber) in North-Western India	XXIX INTERNATIONAL HORTICULTURAL CONGRESS ON HORTICULTURE: SUSTAINING LIVES, LIVELIHOODS AND LANDSCAPES (IHC2014): III INTERNATIONAL JUJUBE SYMPOSIUM	1116		115	118		10.17660/ActaHortic.2016.1116.20	Proceedings Paper	2016	2016	0567-7572		978-94-62611-12-2
J	Sakai, Masaru; Suda, Shin-ichi; Okeda, Taichi; Washitani, Izumi	Sakai, Masaru/0000-0001-5361-0978; Washitani, Izumi/0000-0002-5761-7947	Identifying priority habitats and monitoring species for conservation and restoration of lentic Odonata habitats: assemblage nestedness on Amami-Oshima Island, Japan	ECOLOGICAL RESEARCH	32	5	693	702		10.1007/s11284-017-1490-z	Article	SEP 2017	2017	0912-3814	1440-1703
J	Zhang Dazhi; Dai Jinxia		Odonata Species Diversity of Yinchuan	Journal of Ningxia University. Natural Science Edition	29	4	343	347	0253-2328(2008)29:4<343:YCDQJT>2.0.TX;2-3		Article	2008	2008	0253-2328
J	Anderson, R. Charles		Do dragonflies migrate across the western Indian Ocean?	JOURNAL OF TROPICAL ECOLOGY	25		347	358		10.1017/S0266467409006087	Article	JUL 2009	2009	0266-4674	1469-7831
J	Reels, Graham T.		Emergence patterns and adult flight season of Anisoptera at a managed wetland site in Hong Kong, southern China	INTERNATIONAL JOURNAL OF ODONATOLOGY	14	1	33	48		10.1080/13887890.2011.570155	Article	2011	2011	1388-7890
J	Zhao, H. X.; Yin, Y. J.; Zhong, Z.		MULTI-LEVELS, MULTI-SCALES AND MULTI-FUNCTIONS IN THE FINE STRUCTURE OF THE WING VEINS IN THE DRAGONFLY PANTALA FLAVESCENS (FABRICIUS) (ANISOPTERA: LIBELLULIDAE)	ODONATOLOGICA	41	2	161	172			Article	JUN 1 2012	2012	0375-0183
J	Wesner, Jeff Scott		Predator diversity effects cascade across an ecosystem boundary	OIKOS	121	1	53	60		10.1111/j.1600-0706.2011.19413.x	Article	JAN 2012	2012	0030-1299	1600-0706
J	Ong'wen, Fedinand; Onyango, Patrick Ogola; Bukhari, Tullu	Bukhari, Syeda/0000-0002-4291-9619	Direct and indirect effects of predation and parasitism on the Anopheles gambiae mosquito	PARASITES & VECTORS	13	1			43	10.1186/s13071-020-3915-8	Article	JAN 30 2020	2020	1756-3305
J	Hong, S J; Woo, H C; Lee, S U; Huh, S	Huh, Sun/0000-0002-8559-8640	Infection status of dragonflies with Plagiorchis muris metacercariae in Korea.	The Korean journal of parasitology	37	2	65	70			Journal Article	1999-Jun	1999	0023-4001
J	Su, Guanting; Dudley, Robert; Pan, Tianyu; Zheng, Mengzong; Peng, Liansong; Li, Qiushi		Maximum aerodynamic force production by the wandering glider dragonfly (Pantala flavescens, Libellulidae)	JOURNAL OF EXPERIMENTAL BIOLOGY	223	14			jeb218552	10.1242/jeb.218552	Article	JUL 2020	2020	0022-0949	1477-9145
J	Sun, Jiyu; Ling, Mingze; Pan, Chunxiang; Chen, Donghui; Tong, Jin; Li, Xin	sun, jiyu/0000-0001-7102-3996	BIOMIMETIC STRUCTURE DESIGN OF DRAGONFLY WING VENATION USING TOPOLOGY OPTIMIZATION METHOD	JOURNAL OF MECHANICS IN MEDICINE AND BIOLOGY	14	4			1450078	10.1142/S021951941450078X	Article	AUG 2014	2014	0219-5194	1793-6810
J	Li Yingyun; Zhang Dazhi		The species diversity and fauna of Odonata in Ningxia Lingwu Baijitan National Nature Reserve	Journal of Environmental Entomology	37	3	492	497	1674-0858(2015)37:3<492:NXLWBJ>2.0.TX;2-4		Article	2015	2015	1674-0858
J	Kamarajan, Banu Pradheepa; Ananthasubramanian, Muthusamy; Sriramajayam, Lavanya; Boppe, Appalaraju	Kamarajan, Banu Pradheepa/0000-0001-9528-4250; , Lavanya Sriramajayam/0000-0002-2670-4773; Muthusamy, Ananthasubramanian/0000-0001-6984-7216	Behavior of Pseudomonas aeruginosa strains on the nanopillar topography of dragonfly (Pantala flavescens) wing under flow conditions	BIOINTERPHASES	16	5			51002	10.1116/6.0001303	Article	SEP 2021	2021	1934-8630	1559-4106
J	Ball-Damerow, Joan E.; M'Gonigle, Leithen K.; Resh, Vincent H.	Ball-Damerow, Joan E/0000-0003-2601-5043; Ball-Damerow, Joan/0000-0003-2601-5043	Local and regional factors influencing assemblages of dragonflies and damselflies (Odonata) in California and Nevada	JOURNAL OF INSECT CONSERVATION	18	6	1027	1036		10.1007/s10841-014-9709-6	Article	DEC 2014	2014	1366-638X	1572-9753
J	Date, Yuvraj; Managave, Shreyas; Jathar, Girish; Khot, Rahul; Hobson, Keith A.		Stable sulphur isotope (delta S-34) ratios in bird feathers from India indicate strong segregation between the Himalaya and Gangetic plain, and the rest of India	ISOTOPES IN ENVIRONMENTAL AND HEALTH STUDIES	58	4-6	327	339		10.1080/10256016.2022.2113995	Article	NOV 2 2022	2022	1025-6016	1477-2639
J	Jung, Tae-Jun; Kyung-Jae, Lee; 김지석; 피재황		The Characteristics of Odonata Community According to Age and Size of Pond	KOREAN JOURNAL OF ENVIRONMENT AND ECOLOG	28	3	293	301			research-article	2014	2014	1229-3857
J	Tong Jin; Chang Zhiyong; Yang Xiao; Zhang Jin; Liu Xianping; Chetwynd, Derek G.; Chen Donghui; Sun Jiyu	sun, jiyu/0000-0001-7102-3996	Nanoindentation Mechanical Properties and Structural Biomimetic Models of Three Species of Insects Wings	JOURNAL OF WUHAN UNIVERSITY OF TECHNOLOGY-MATERIALS SCIENCE EDITION	30	4	831	839		10.1007/s11595-015-1238-y	Article	AUG 2015	2015	1000-2413	1993-0437
J	Costa, Janira M.; Santos, Tatiana C.		Description of the larva of Orthemis schmidti (Odonata, Libellulidae)	IHERINGIA SERIE ZOOLOGIA	99	2	129	131		10.1590/S0073-47212009000200002	Article	JUN 2009	2009	0073-4721
J	Chapman, Jason W.; Reynolds, Don R.; Wilson, Kenneth	Wilson, Kenneth/0000-0001-5264-6522; Reynolds, Donald/0000-0001-8749-7491	Long-range seasonal migration in insects: mechanisms, evolutionary drivers and ecological consequences	ECOLOGY LETTERS	18	3	287	302		10.1111/ele.12407	Review	MAR 2015	2015	1461-023X	1461-0248
J	Sharma, Sudhendu; Shera, Parminder S.; Sangha, Kamaldeep S.		Species composition of parasitoids and predators in two rice agro-farming systems-effect of ecological intensification	INTERNATIONAL JOURNAL OF TROPICAL INSECT SCIENCE	40	2	233	238		10.1007/s42690-019-00072-z	Article	JUN 2020	2020	1742-7584	1742-7592
J	YU WeiYan; LI ZhaoHui; HUANG Cheng; CHEN QuanZhan; ZHANG WenGuang; ZHOU Jun; GUO Na; LI XingZhi		The species diversity of Odonata in Lushan, Jiangxi	Entomological Knowledge	44	1	110	115	0452-8255(2007)44:1<110:JXSLSD>2.0.TX;2-O		Article	2007	2007	0452-8255
J	Cho, Joong-Yeon; Kim, Gyutae; Kim, Sungwook; Lee, Heon		Replication of surface nano-structure of the wing of dragonfly (Pantala Flavescens) using nano-molding and UV nanoimprint lithography	ELECTRONIC MATERIALS LETTERS	9	4	523	526		10.1007/s13391-013-0042-0	Article	JUL 2013	2013	1738-8090	2093-6788
J	Papazian, M.; Dumont, H. J.; Mary-Sasal, N.		The odonata of the Pacific Ocean Islands of Wallis and Futuna, with special reference to speciation in Ischnura Aurora (Brauer)	ODONATOLOGICA	36	1	53	62			Article	MAR 1 2007	2007	0375-0183
J	Zhang, Zhihui; Zhang, Lan; Yu, Zhenglei; Liu, Jingjing; Li, Xiujuan; Liang, Yunhong	Yu, Zhenglei/0000-0001-7389-2693	In-situ mechanical test of dragonfly wing veins and their crack arrest behavior	MICRON	110		67	72		10.1016/j.micron.2018.05.003	Article	JUL 2018	2018	0968-4328
J	Chen YingLong; Wang XiShu; Ren HuaiHui; Li XuDong		An organic junction between the vein and membrane of the dragonfly wing	CHINESE SCIENCE BULLETIN	56	16	1658	1660		10.1007/s11434-011-4491-2	Article	JUN 2011	2011	1001-6538
J	Hernandez, K. M.; Reece, B. A.; McIntyre, N. E.	Hernandez, Kyle/0000-0001-8267-644X	Effects of anthropogenic land use on Odonata in playas of the Southern High Plains	WESTERN NORTH AMERICAN NATURALIST	66	3	273	278		10.3398/1527-0904(2006)66[273:EOALUO]2.0.CO;2	Article	JUL 2006	2006	1527-0904	1944-8341
J	Attaullah, M; Ullah, I; Ali, M; Maula, F; Ilahi, I; Ahmad, B; Khwaja, S; Ullah, Z; Siraj, M; Raheel, S M M	Ali, Muhammad/0000-0002-9886-5453; Attaullah, Mohammad/0000-0003-3381-5698	Diversity of the Anisoptera & Zygoptera (Odonata: Insecta) of Swat, Pakistan.	Brazilian journal of biology = Revista brasleira de biologia	83		e251958	e251958		10.1590/1519-6984.251958	Journal Article	2021	2021		1678-4375
J	Andrew, R. J.		FIELD NOTES ON EMERGENCE OF PANTALA FLAVESCENS (FABRICIUS) IN CENTRAL INDIA (ANISOPTERA: LIBELLULIDAE)	ODONATOLOGICA	41	2	89	98			Article	JUN 1 2012	2012	0375-0183
J	Martins, D. J.		DIFFERENCES IN ODONATA ABUNDANCE AND DIVERSITY IN PESTICIDE-FISHED, TRADITIONALLY-FISHED AND PROTECTED AREAS IN LAKE VICTORIA, EASTERN AFRICA (ANISOPTERA)	ODONATOLOGICA	38	3	261	265			Article	SEP 1 2009	2009	0375-0183
J	Locklin, Jason L.; Vodopich, Darrell S.		Patterns of gregarine parasitism in dragonflies: host, habitat, and seasonality	PARASITOLOGY RESEARCH	107	1	75	87		10.1007/s00436-010-1836-8	Article	JUN 2010	2010	0932-0113	1432-1955
J	Miller-ter Kuile, Ana; Apigo, Austen; Bui, An; DiFiore, Bartholomew; Forbes, Elizabeth S.; Lee, Michelle; Orr, Devyn; Preston, Daniel L.; Behm, Rachel; Bogar, Taylor; Childress, Jasmine; Dirzo, Rodolfo; Klope, Maggie; Lafferty, Kevin D.; McLaughlin, John; Morse, Marisa; Motta, Carina; Park, Kevin; Plummer, Katherine; Weber, David; Young, Ronny; Young, Hillary	Bogar, Taylor/0000-0003-2702-6801; Motta, Carina/0000-0001-7127-7638; Miller-ter Kuile, Ana/0000-0003-2599-5158; Apigo, Austen/0000-0002-2525-0394; Weber, David/0000-0003-3463-5656; DiFiore, Bartholomew/0000-0002-9778-5371	Predator-prey interactions of terrestrial invertebrates are determined by predator body size and species identity	ECOLOGY	103	5			e3634	10.1002/ecy.3634	Article	MAY 2022	2022	0012-9658	1939-9170
J	Takahashi, Tohru; Umehara, Akira; Tsutsumi, Hiroaki	Talkahashi, Tohru/0000-0001-7911-5959; Umehara, Akira/0000-0001-5174-3275	Diffusion of microcystins (cyanobacteria hepatotoxins) from the reservoir of Isahaya Bay, Japan, into the marine and surrounding ecosystems as a result of large-scale drainage	MARINE POLLUTION BULLETIN	89	1-2	250	258		10.1016/j.marpolbul.2014.09.052	Article	DEC 15 2014	2014	0025-326X	1879-3363
J	Suhling, Frank; Martens, Andreas; Marais, Eugene	Suhling, Frank/0000-0003-2922-0261	How to enter a desert - patterns of Odonata colonisation of arid Namibia	INTERNATIONAL JOURNAL OF ODONATOLOGY	12	2	287	308		10.1080/13887890.2009.9748346	Article	2009	2009	1388-7890	2159-6719
J	Koch, Kamilla; Quast, Malte; Sahlen, Goran		Morphological differences in the ovary of Libellulidae (Odonata)	INTERNATIONAL JOURNAL OF ODONATOLOGY	12	1	147	156		10.1080/13887890.2009.9748334	Article	2009	2009	1388-7890
J	Karlsson, M.; Sahlen, G.; Koch, K.		CONTINUOUS AND STEPWISE OOCYTE PRODUCTION IN LIBELLULIDAE (ANISOPTERA)	ODONATOLOGICA	39	2	107	119			Article	JUN 1 2010	2010	0375-0183
J	Outomuro, David; Johansson, Frank	Outomuro, David/0000-0002-1296-7273	Wing morphology and migration status, but not body size, habitat or Rapoport's rule predict range size in North-American dragonflies (Odonata: Libellulidae)	ECOGRAPHY	42	2	309	320		10.1111/ecog.03757	Article	FEB 2019	2019	0906-7590	1600-0587
J	Nomura, F.; De Marco, P.; Carvalho, A. F. A.; Rossa-Feres, D. C.	Nomura, Fausto/0000-0001-5845-6041; Fapesp, Biota/0000-0002-9887-8449; De Marco, Paulo/0000-0002-3628-6405; Nomura, Fausto/0000-0001-5845-6041	Does background colouration affect the behaviour of tadpoles? An experimental approach with an odonate predator	ETHOLOGY ECOLOGY & EVOLUTION	25	2	185	198		10.1080/03949370.2012.742465	Article	APR 1 2013	2013	0394-9370	1828-7131
J	Zhao, Hong-Xiao; Yin, Ya-Jun; Zhong, Zheng		Assembly Modes of Dragonfly Wings	MICROSCOPY RESEARCH AND TECHNIQUE	74	12	1134	1138		10.1002/jemt.21005	Article	DEC 2011	2011	1059-910X
J	Koch, Kamilla; Fuchs, Nadine; Sahlen, Goran		Morphology of follicle cells of Libellulidae (Odonata)	INTERNATIONAL JOURNAL OF ODONATOLOGY	14	3	257	267		10.1080/13887890.2011.617299	Article	2011	2011	1388-7890	2159-6719
J	Fauziyah, Siti; Alam, Catharina; Soesilohadi, R. C. H.; Retnoaji, Bambang; Alam, Parvez	Retnoaji, Bambang/0000-0002-0290-9723; Alam, Catharina/0000-0003-3839-145X	Morphological and mechanical characterisation of the hindwing nodus from the Libellulidae family of dragonfly (Indonesia)	ARTHROPOD STRUCTURE & DEVELOPMENT	43	5	415	422		10.1016/j.asd.2014.06.004	Article	SEP 2014	2014	1467-8039	1873-5495
J	Cochak, Crislaine; de Oliveira, Felipe Rafael; Lansac-Toha, Fernando Miranda; Meira, Bianca Ramos; Guimaraes Duran, Carolina Leite; Simoes Vitule, Jean Ricardo; Machado Velho, Luiz Felipe	Velho, Luiz Felipe Machado/0000-0001-8111-4955; Oliveira, Felipe R/0000-0002-7787-1440; Cochak, Crislaine/0000-0002-9883-4497	Relative contributions of disparate animal vectors to the development of freshwater ciliate communities	HYDROBIOLOGIA	848	5	1121	1135		10.1007/s10750-021-04518-9	Article	MAR 2021	2021	0018-8158	1573-5117
J	Sodhi, Navjot S.; Wilcove, David S.; Subaraj, R.; Yong, Ding Li; Lee, Tien Ming; Bernard, Henry; Lim, Susan L. H.	Yong, Ding Li/0000-0003-3115-6916; Wilcove, David S./0000-0002-1354-0503	Insect extinctions on a small denuded Bornean island	BIODIVERSITY AND CONSERVATION	19	2	485	490		10.1007/s10531-009-9585-7	Article	FEB 2010	2010	0960-3115
J	LI Zhu; YUAN Feng; QIN XiaoChun; HUANG Hao; CHANG LingXiao		Species diversity of phototactic insects around the National Stadium in Beijing	Chinese Bulletin of Entomology	44	3	423	427	0452-8255(2007)44:3<423:BJGJTY>2.0.TX;2-H		Article	2007	2007	0452-8255
J	Koch, K; Suhling, F	Suhling, Frank/0000-0003-2922-0261	Do behavioural and life-history traits vary with mate-guarding intensity in libellulid odonates?	CANADIAN JOURNAL OF ZOOLOGY	83	12	1631	1637		10.1139/Z05-163	Article	DEC 2005	2005	0008-4301	1480-3283
J	Assandri, Giacomo; Bazzi, Gaia; Maggioni, Davide; Galimberti, Andrea; Kunz, Bernd	Galimberti, Andrea/0000-0003-3140-3024; Maggioni, Davide/0000-0003-0508-3987; Assandri, Giacomo/0000-0001-5161-5353; BAZZI, GAIA/0000-0002-7220-6054	Distribution, autecology, genetic characterization, and conservation of the Western Mediterranean endemic dragonfly Orthetrum nitidinerve (Selys, 1841): insights from Italy	INTERNATIONAL JOURNAL OF ODONATOLOGY	23	4	405	422		10.1080/13887890.2020.1828194	Article	OCT 1 2020	2020	1388-7890	2159-6719
J	Jocque, M; Martens, K; Riddoch, B; Brendonck, L	Brendonck, Luc/0000-0001-5383-1420	Faunistics of ephemeral rock pools in southeastern Botswana	ARCHIV FUR HYDROBIOLOGIE	165	3	415	431		10.1127/0003-9136/2006/0165-0415	Article	MAR 2006	2006	0003-9136
J	Suhling, F; Schenk, K; Padeffke, T; Martens, A	Suhling, Frank/0000-0003-2922-0261	A field study of larval development in a dragonfly assemblage in African desert ponds (Odonata)	HYDROBIOLOGIA	528	1-3	75	85		10.1007/s10750-004-3047-8	Article	OCT 2004	2004	0018-8158	1573-5117
J	Peng, Liansong; Pan, Tianyu; Zheng, Mengzong; Song, Shiying; Su, Guanting; Li, Qiushi		Kinematics and Aerodynamics of Dragonflies (Pantala flavescens, Libellulidae) in Climbing Flight	FRONTIERS IN BIOENGINEERING AND BIOTECHNOLOGY	10				795063	10.3389/fbioe.2022.795063	Article	MAR 16 2022	2022	2296-4185
J	Johansson, F; Suhling, F	Suhling, Frank/0000-0003-2922-0261	Behaviour and growth of dragonfly larvae along a permanent to temporary water habitat gradient	ECOLOGICAL ENTOMOLOGY	29	2	196	202		10.1111/j.0307-6946.2004.00592.x	Article	APR 2004	2004	0307-6946	1365-2311
J	Abe, T	Abe, Tetsuto/0000-0002-4726-7795	Colonization of Nishino-Shima island by plants and arthropods 31 years after eruption	PACIFIC SCIENCE	60	3	355	365		10.1353/psc.2006.0014	Article	JUL 2006	2006	0030-8870
J	Johansson, Frank; Soderquist, Marten; Bokma, Folmer		Insect wing shape evolution: independent effects of migratory and mate guarding flight on dragonfly wings	BIOLOGICAL JOURNAL OF THE LINNEAN SOCIETY	97	2	362	372		10.1111/j.1095-8312.2009.01211.x	Article	JUN 2009	2009	0024-4066
J	Sun, J. Y.; Pan, C. X.; Tong, J.; Zhang, J.	sun, jiyu/0000-0001-7102-3996; Pan, Chunxu/0000-0001-9007-8562	Coupled model analysis of the structure and nano-mechanical properties of dragonfly wings	IET NANOBIOTECHNOLOGY	4	1	10	18		10.1049/iet-nbt.2009.0009	Article	MAR 2010	2010	1751-8741	1751-875X
J	Sun, Jianqiang; Futahashi, Ryo; Yamanaka, Takehiko	Sun, Jianqiang/0000-0002-3438-3199	Improving the Accuracy of Species Identification by Combining Deep Learning With Field Occurrence Records	FRONTIERS IN ECOLOGY AND EVOLUTION	9				762173	10.3389/fevo.2021.762173	Article	DEC 20 2021	2021	2296-701X
J	Rajabi, H.; Stamm, K.; Appel, E.; Gorb, S. N.	Rajabi, Hamed/0000-0002-1792-3325; Stamm, Karen/0000-0001-7227-5327	Micro-morphological adaptations of the wing nodus to flight behaviour in four dragonfly species from the family Libellulidae Check tar (Odonata: Anisoptera)	ARTHROPOD STRUCTURE & DEVELOPMENT	47	4	442	448		10.1016/j.asd.2018.01.003	Article	JUL 2018	2018	1467-8039	1873-5495
J	Deb, Rittik; Nair, Ashwin; Agashe, Deepa	Agashe, Deepa/0000-0002-0374-8159; NAIR, ASHWIN/0000-0003-1338-5344	Host dietary specialization and neutral assembly shape gut bacterial communities of wild dragonflies	PEERJ	7				e8058	10.7717/peerj.8058	Article	NOV 18 2019	2019	2167-8359
J	Schenk, K; Sondgerath, D		Influence of egg size differences within egg clutches on larval parameters in nine libellulid species (Odonata)	ECOLOGICAL ENTOMOLOGY	30	4	456	463		10.1111/j.0307-6946.2005.00707.x	Article	AUG 2005	2005	0307-6946	1365-2311
J	Rasmussen, Nick L.; Van Allen, Benjamin G.; Rudolf, Volker H. W.	Rasmussen, Nick/0000-0002-5106-9038; Van Allen, Benjamin/0000-0001-8489-4790	Linking phenological shifts to species interactions through size-mediated priority effects	JOURNAL OF ANIMAL ECOLOGY	83	5	1206	1215		10.1111/1365-2656.12203	Article	SEP 2014	2014	0021-8790	1365-2656
J	Li, Qiushi; Zheng, Mengzong; Pan, Tianyu; Su, Guanting		Experimental and Numerical Investigation on Dragonfly Wing and Body Motion during Voluntary Take-off	SCIENTIFIC REPORTS	8				1011	10.1038/s41598-018-19237-w	Article	JAN 17 2018	2018	2045-2322
J	Knorp, Natalie E.; Dorn, Nathan J.		Dissimilar numerical responses of macroinvertebrates to disturbance from drying and predatory sunfish	FRESHWATER BIOLOGY	59	7	1378	1388		10.1111/fwb.12352	Article	JUL 2014	2014	0046-5070	1365-2427
J	Gaede, Gerd; Simek, Petr; Fescemyer, Howard W.	Simek, Petr/0000-0003-2754-6372; Gade, Gerd/0000-0002-7048-9660	Adipokinetic hormones provide inference for the phylogeny of Odonata	JOURNAL OF INSECT PHYSIOLOGY	57	1	174	178		10.1016/j.jinsphys.2010.11.002	Article	JAN 2011	2011	0022-1910	1879-1611
